# Supplementary material for: Insecticidal Activity of Eupatorium fortunei Essential Oil Against Schizaphis graminum and Its Effects on Detoxification Enzymes
Source: Insects. 2025 Nov 7;16(11):1141. doi: 10.3390/insects16111141 (PMC12653214; doi:10.3390/insects16111141)
Supplement: Supplementary file 1 [file insects-16-01141-s001.zip]

Archive with 1 entries (1 files):
- insects-3906403-supplementary.pdf
